# Supplementary material for: Metabolic and transcriptional elucidation of the carotenoid biosynthesis pathway in peel and flesh tissue of loquat fruit during on-tree development
Source: BMC Plant Biol. 2017 Jun 14;17:102. doi: 10.1186/s12870-017-1041-3 (PMC5471668; doi:10.1186/s12870-017-1041-3)
Supplement: Additional file 1: — Figures S1-S3 and Tables S1-S6 illustrate extra information cited in the text. (ZIP 182 kb) [file 12870_2017_1041_MOESM1_ESM.zip]

Archive with 2 entries (2 files):
- Additional file 1 (.doc file).docx
- Additional file 1 (.xls file).xls
