# Supplementary material for: Metabolic and transcriptional elucidation of the carotenoid biosynthesis pathway in peel and flesh tissue of loquat fruit during on-tree development
Source: BMC Plant Biol. 2017 Jun 14;17:102. doi: 10.1186/s12870-017-1041-3 (PMC5471668; doi:10.1186/s12870-017-1041-3)
Supplement: Additional file 1: — Figures S1-S3 and Tables S1-S6 illustrate extra information cited in the text. (ZIP 182 kb) [file 12870_2017_1041_MOESM1_ESM.zip › Additional file 1 (.xls file).xls]

## Sheet: Table S5-Peel
			Table S5. Relative expression levels of carotenoid biosynthesis genes (DXS, DXR, PSY1, PDS, ZDS, CRTISO, LCYB, CYCB, LCYE, BCH, ECH, ZEP and VDE) in loquat fruit (cv. ‘Obusa’) in peel during 5 developmental stages (S2-S6) (n = 3). Values that differ from the control (first developmental stage (S1) for peel tissue) with significance level P ≤ 0.05 are marked with bold letters. Data are based on a …
				Genes
	Developmental stages			DXS	DXR	PSY1	PDS	ZDS	CRTISO	LCYB	CYCB	LCYE	BCH	ECH	ZEP	VDE
	S2	2015-04-08	Mature green, S2	-1.48865	-1.23713	1.54756	-1.06437	1.1591	-1.19251	1.19499	1.20832	-5.15867	1.06881	1.01607	-1.17854	-1.71356
	S3	2015-04-17	Breaker, S3	-1.13603	-1.06955	3.24901	1.19748	1.79378	-1.53368	1.2861	2.42167	-37.6349	2.61897	-2.14355	1.23628	-4.62996
	S4	2015-04-26	Half ripe, S4	1.01115	-1.13839	2.54383	1.16716	1.8025	-2.13465	-1.31951	2.36	-49.3166	4.27522	-3.38698	1.08147	-25.9921
	S5	2015-05-05	Fully ripe, S5	1.19665	-1.06733	3.33341	1.32869	1.96	-1.98206	1.16716	3.40818	-128	2.61897	-3.59751	-1.14631	-36.8349
	S6	2015-05-14	Over ripe, S6	1.10957	-1.03025	3.61501	2.00973	1.80751	-1.39765	1.99585	5.95046	-28.5813	4.34694	-2.23457	-1.68179	-9.91766
				Genes and p-values
	Developmental stages			DXS	DXR	PSY1	PDS	ZDS	CRTISO	LCYB	CYCB	LCYE	BCH	ECH	ZEP	VDE
	S2	2015-04-08	Mature green, S2	-1.48865	-1.23713	1.54756	-1.06437	1.1591	-1.19251	1.19499	1.20832	-5.15867	1.06881	1.01607	-1.17854	-1.71356
			p-value	0.1335	0.197	0.15	0.6785	0.5165	0.4525	0.642	0.1555	0.001	0.661	0.938	0.5145	0.268
	S3	2015-04-17	Breaker, S3	-1.13603	-1.06955	3.24901	1.19748	1.79378	-1.53368	1.2861	2.42167	-37.6349	2.61897	-2.14355	1.23628	-4.62996
			p-value	0.6945	0.586	0.001	0.368	0.001	0.001	0.301	0.0455	0.001	0.0455	0.001	0.314	0.001
	S4	2015-04-26	Half ripe, S4	1.01115	-1.13839	2.54383	1.16716	1.8025	-2.13465	-1.31951	2.36	-49.3166	4.27522	-3.38698	1.08147	-25.9921
			p-value	0.93	0.289	0.026	0.5645	0.0465	0.001	0.4375	0.0325	0.0315	0.0375	0.001	0.741	0.0315
	S5	2015-05-05	Fully ripe, S5	1.19665	-1.06733	3.33341	1.32869	1.96	-1.98206	1.16716	3.40818	-128	2.61897	-3.59751	-1.14631	-36.8349
			p-value	0.527	0.727	0.07	0.2365	0.0425	0.001	0.537	0.0455	0.001	0.0455	0.001	0.754	0.001
	S6	2015-05-14	Over ripe, S6	1.10957	-1.03025	3.61501	2.00973	1.80751	-1.39765	1.99585	5.95046	-28.5813	4.34694	-2.23457	-1.68179	-9.91766
			p-value	0.855	0.9465	0.023	0.001	0.113	0.1905	0.191	0.001	0.001	0.001	0.001	0.001	0.001

## Sheet: Table S6-Flesh
			Table S6. Relative expression levels of carotenoid biosynthesis genes (DXS, DXR, PSY1, PDS, ZDS, CRTISO, LCYB, CYCB, LCYE, BCH, ECH, ZEP and VDE) in loquat fruit (cv. ‘Obusa’) in flesh during 5 developmental stages (S2-S6) (n = 3). The expression of LCYE was undetectable from the S3 to S6 stages. Values that differ from the control (first developmental stage (S1) for flesh tissue) with significan…
				Genes
	Developmental stages			DXS	DXR	PSY1	PDS	ZDS	CRTISO	LCYB	CYCB	LCYE	BCH	ECH	ZEP	VDE
	S2	2015-04-08	Mature green, S2	-1.16393	-1.1088	3.28	-1.0367	1.09505	-1.07326	1.20916	1.22264	-4.83662	1.52414	-1.06437	1.13603	-2.84218
	S3	2015-04-17	Breaker, S3	1.64035	1.00278	4.55358	-1.22774	1.67481	-1.78509	-1.12975	4.3259		6.2941	-2.53678	2.03355	-16.8071
	S4	2015-04-26	Half ripe, S4	1.16231	-1.07177	3.61251	-1.04247	1.93589	-1.97247	-1.75321	4.44752		7.33095	-3.94493	1.5305	-27.9931
	S5	2015-05-05	Fully ripe, S5	1.14076	1.19997	4.68159	1.23713	1.53	-1.97657	-1.43396	6.33349		8.26492	-3.62254	1.2008	-49.5221
	S6	2015-05-14	Over ripe, S6	1.31403	-1.13288	3.88254	1.03311	1.91853	-2.08927	-1.29504	8.05564		10.9815	-3.25803	-1.21419	-19.5622
				Genes and p-values
	Developmental stages			DXS	DXR	PSY1	PDS	ZDS	CRTISO	LCYB	CYCB	LCYE	BCH	ECH	ZEP	VDE
	S2	2015-04-08	Mature green, S2	-1.16393	-1.1088	3.28	-1.0367	1.09505	-1.07326	1.20916	1.22264	-4.83662	1.52414	-1.06437	1.13603	-2.84218
			p-value	0.3815	0.2995	0.05	0.744	0.4425	0.562	0.7415	0.4435	0.001	0.001	0.8925	0.8925	0.02
	S3	2015-04-17	Breaker, S3	1.64035	1.00278	4.55358	-1.22774	1.67481	-1.78509	-1.12975	4.3259		6.2941	-2.53678	2.03355	-16.8071
			p-value	0.0425	0.9475	0.041	0.0345	0.122	0.0325	0.1245	0.0375		0.0375	0.0325	0.0415	0.001
	S4	2015-04-26	Half ripe, S4	1.16231	-1.07177	3.61251	-1.04247	1.93589	-1.97247	-1.75321	4.44752		7.33095	-3.94493	1.5305	-27.9931
			p-value	0.3405	0.1255	0.0235	0.938	0.0445	0.0295	0.001	0.0155		0.001	0.001	0.033	0.001
	S5	2015-05-05	Fully ripe, S5	1.14076	1.19997	4.68159	1.23713	1.53	-1.97657	-1.43396	6.33349		8.26492	-3.62254	1.2008	-49.5221
			p-value	0.499	0.29	0.0325	0.499	0.1345	0.0315	0.001	0.0375		0.001	0.001	0.001	0.05
	S6	2015-05-14	Over ripe, S6	1.31403	-1.13288	3.88254	1.03311	1.91853	-2.08927	-1.29504	8.05564		10.9815	-3.25803	-1.21419	-19.5622
			p-value	0.203	0.4275	0.0325	0.6835	0.0445	0.001	0.0455	0.0325		0.001	0.001	0.1865	0.049
